# Supplementary material for: Is systems pharmacology ready to impact upon therapy development? A study on the cholesterol biosynthesis pathway
Source: Br J Pharmacol. 2017 Nov 26;174(23):4362–82. doi: 10.1111/bph.14037 (PMC5715582; doi:10.1111/bph.14037)
Supplement: Supplementary file 6 — File S1 Supplementary_Mevalonate_Pathway.sbgn A biologically meaningful, machine readable SBGN file encoding the diagram shown in Figure 1. [file BPH-174-4362-s006.sbgn]

<?xml version="1.0" encoding="UTF-8" standalone="yes"?>
<sbgn xmlns="http://sbgn.org/libsbgn/0.2">
    <map language="process description">
        <!--
         <glyph id="glyph12" class="simple chemical">
            <label text="squalene"/>
            <bbox y="1500.0" x="950.0" h="40.0" w="120.0"/>
        </glyph>
         -->
        <glyph id="glyph18" class="macromolecule">
            <label text="FDFT1"/>
            <bbox y="1380.0" x="790.0" h="40.0" w="60.0"/>
        </glyph>
        <glyph id="glyph10" class="simple chemical">
            <label text="presqualene-PP"/>
            <bbox y="1380.0" x="930.0" h="40.0" w="160.0"/>
        </glyph>
        <glyph id="glyph37" orientation="vertical" class="process">
            <bbox y="1438.0" x="998.0" h="24.0" w="24.0"/>
            <port y="1424.0" x="960.0" id="glyph37.1"/>
        </glyph>
        <glyph id="glyph14" class="macromolecule">
            <label text="MVK"/>
            <bbox y="660.0" x="480.0" h="40.0" w="60.0"/>
        </glyph>
        <glyph id="glyph22" class="macromolecule">
            <label text="HMGCR"/>
            <bbox y="470.0" x="480.0" h="40.0" w="60.0"/>
        </glyph>
        <glyph id="glyph20" class="macromolecule">
            <label text="MVD"/>
            <bbox y="920.0" x="480.0" h="40.0" w="60.0"/>
        </glyph>
        <glyph id="glyph17" class="macromolecule">
            <label text="PMVK"/>
            <bbox y="790.0" x="480.0" h="40.0" w="60.0"/>
        </glyph>
        <glyph id="glyph19" class="macromolecule">
            <label text="IDI2"/>
            <bbox y="920.0" x="950.0" h="40.0" w="60.0"/>
        </glyph>
        <glyph id="glyph16" class="macromolecule">
            <label text="IDI1"/>
            <bbox y="840.0" x="950.0" h="40.0" w="60.0"/>
        </glyph>
        <glyph id="glyph25" orientation="vertical" class="or">
            <bbox y="919.0" x="829.0" h="42.0" w="42.0"/>
            <port y="882.0" x="750.0" id="glyph25.1"/>
        </glyph>
        <glyph id="glyph15" class="macromolecule">
            <label text="HMGCS1"/>
            <bbox y="270.0" x="470.0" h="40.0" w="80.0"/>
        </glyph>
        <glyph id="glyph2" class="simple chemical">
            <label text="mevalonate-P"/>
            <bbox y="730.0" x="640.0" h="40.0" w="120.0"/>
        </glyph>
        <glyph id="glyph29" orientation="vertical" class="process">
            <bbox y="798.0" x="688.0" h="24.0" w="24.0"/>
            <port y="734.0" x="600.0" id="glyph29.1"/>
        </glyph>
        <glyph id="glyph7" class="simple chemical">
            <label text="acetyl-CoA"/>
            <bbox y="200.0" x="520.0" h="40.0" w="120.0"/>
        </glyph>
        <glyph id="glyph1" class="simple chemical">
            <label text="mevalonate"/>
            <bbox y="600.0" x="640.0" h="40.0" w="120.0"/>
        </glyph>
        <glyph id="glyph28" orientation="vertical" class="process">
            <bbox y="668.0" x="688.0" h="24.0" w="24.0"/>
            <port y="604.0" x="600.0" id="glyph28.1"/>
        </glyph>
        <glyph id="glyph5" class="simple chemical">
            <label text="mevaldyl-CoA"/>
            <bbox y="470.0" x="640.0" h="40.0" w="120.0"/>
        </glyph>
        <glyph id="glyph31" orientation="vertical" class="process">
            <bbox y="538.0" x="688.0" h="24.0" w="24.0"/>
            <port y="474.0" x="600.0" id="glyph31.1"/>
        </glyph>
        <glyph id="glyph33" class="process">
            <bbox y="998.0" x="838.0" h="24.0" w="24.0"/>
            <port y="1010.0" x="874.0" id="glyph33.2"/>
            <port y="1010.0" x="826.0" id="glyph33.1"/>
        </glyph>
        <glyph id="glyph6" class="simple chemical">
            <label text="mevalonate-PP"/>
            <bbox y="860.0" x="620.0" h="40.0" w="160.0"/>
        </glyph>
        <glyph id="glyph35" orientation="vertical" class="process">
            <bbox y="928.0" x="688.0" h="24.0" w="24.0"/>
            <port y="964.0" x="700.0" id="glyph35.2"/>
            <port y="916.0" x="700.0" id="glyph35.1"/>
        </glyph>
        <glyph id="glyph4" class="simple chemical">
            <label text="acetoacetyl-CoA"/>
            <bbox y="200.0" x="740.0" h="40.0" w="160.0"/>
        </glyph>
        <glyph id="glyph27" class="submap">
            <bbox y="280.0" x="685.0" h="20.0" w="30.0"/>
        </glyph>
        <glyph id="glyph0" class="simple chemical">
            <label text="3-hydroxy-3-methylglutaryl-CoA"/>
            <bbox y="340.0" x="570.0" h="40.0" w="260.0"/>
        </glyph>
        <glyph id="glyph36" orientation="vertical" class="process">
            <bbox y="408.0" x="688.0" h="24.0" w="24.0"/>
            <port y="444.0" x="700.0" id="glyph36.2"/>
            <port y="396.0" x="700.0" id="glyph36.1"/>
        </glyph>
        <glyph id="glyph21" class="macromolecule">
            <label text="FDPS"/>
            <bbox y="1050.0" x="480.0" h="40.0" w="60.0"/>
        </glyph>
        <glyph id="glyph34" orientation="vertical" class="process">
            <bbox y="1318.0" x="998.0" h="24.0" w="24.0"/>
            <port y="1354.0" x="1010.0" id="glyph34.2"/>
            <port y="1306.0" x="1010.0" id="glyph34.1"/>
        </glyph>
        <glyph id="glyph24" class="or">
            <bbox y="1179.0" x="579.0" h="42.0" w="42.0"/>
            <port y="1200.0" x="642.0" id="glyph24.2"/>
        </glyph>
        <!--
         <glyph id="glyph12" class="simple chemical">
            <label text="geranyl-PP"/>
            <bbox y="1120.0" x="950.0" h="40.0" w="120.0"/>
        </glyph>
         -->
        <glyph id="glyph13" class="simple chemical">
            <label text="dimethylallyl-PP"/>
            <bbox y="990.0" x="940.0" h="40.0" w="140.0"/>
        </glyph>
        <glyph id="glyph26" class="or">
            <bbox y="1049.0" x="579.0" h="42.0" w="42.0"/>
            <port y="1070.0" x="642.0" id="glyph26.2"/>
        </glyph>
        <glyph id="glyph70" orientation="vertical" class="process">
            <bbox y="1058.0" x="998.0" h="24.0" w="24.0"/>
            <port y="1094.0" x="1010.0" id="glyph70.2"/>
            <port y="1046.0" x="1010.0" id="glyph70.1"/>
        </glyph>
        <glyph id="glyph68" orientation="vertical" class="process">
            <bbox y="1188.0" x="998.0" h="24.0" w="24.0"/>
            <port y="1176.0" x="1010.0" id="glyph68.1"/>
            <port y="1224.0" x="1010.0" id="glyph68.2"/>
        </glyph>
        <glyph id="glyph12" class="simple chemical">
            <label text="farnesyl-PP"/>
            <bbox y="1250.0" x="950.0" h="40.0" w="120.0"/>
        </glyph>
        <glyph id="glyph3" class="simple chemical">
            <label text="isopentenyl-PP"/>
            <bbox y="990.0" x="630.0" h="40.0" w="140.0"/>
        </glyph>
        <glyph id="glyph8" class="simple chemical">
            <label text="geranylgeranyl-PP"/>
            <bbox y="1370.0" x="470.0" h="60.0" w="160.0"/>
        </glyph>
        <glyph id="glyph23" class="macromolecule">
            <label text="GGPS1"/>
            <bbox y="1180.0" x="480.0" h="40.0" w="60.0"/>
        </glyph>
        <glyph id="glyph69" orientation="vertical" class="process">
            <bbox y="1318.0" x="688.0" h="24.0" w="24.0"/>
            <port y="1306.0" x="700.0" id="glyph69.1"/>
            <port y="1354.0" x="700.0" id="glyph69.2"/>
        </glyph>
        <arc target="glyph10" source="glyph34.2" id="arc17" class="production">
            <start y="1354.0" x="1010.0"/>
            <end y="1380.0" x="1010.0"/>
        </arc>
        <arc target="glyph12" source="glyph37.1" id="arc18" class="production">
            <start y="1424.0" x="960.0"/>
            <end y="1500.0" x="1010.0"/>
        </arc>
        <arc target="glyph34" source="glyph18" id="arc25" class="catalysis">
            <start y="1380.0" x="834.2857"/>
            <next y="1330.0" x="870.0"/>
            <end y="1330.0" x="998.0"/>
        </arc>
        <arc target="glyph37" source="glyph18" id="arc26" class="catalysis">
            <start y="1420.0" x="840.0"/>
            <next y="1450.0" x="870.0"/>
            <end y="1450.0" x="998.0"/>
        </arc>
        <arc target="glyph37.1" source="glyph10" id="arc12" class="consumption">
            <start y="1420.0" x="1010.0"/>
            <end y="1376.0" x="960.0"/>
        </arc>
        <arc target="glyph13" source="glyph33.2" id="arc13" class="production">
            <start y="1010.0" x="874.0"/>
            <end y="1008.71234" x="940.1452"/>
        </arc>
        <arc target="glyph6" source="glyph29.1" id="arc20" class="production">
            <start y="734.0" x="600.0"/>
            <end y="860.0" x="700.0"/>
        </arc>
        <arc target="glyph3" source="glyph35.2" id="arc19" class="production">
            <start y="964.0" x="700.0"/>
            <end y="990.0" x="700.0"/>
        </arc>
        <arc target="glyph5" source="glyph36.2" id="arc42" class="production">
            <start y="444.0" x="700.0"/>
            <end y="470.0" x="700.0"/>
        </arc>
        <arc target="glyph1" source="glyph31.1" id="arc37" class="production">
            <start y="474.0" x="600.0"/>
            <end y="600.0" x="700.0"/>
        </arc>
        <arc target="glyph2" source="glyph28.1" id="arc3" class="production">
            <start y="604.0" x="600.0"/>
            <end y="730.0" x="700.0"/>
        </arc>
        <arc target="glyph0" source="glyph27" id="arc30" class="production">
            <start y="300.0" x="700.0"/>
            <end y="340.0" x="700.0"/>
        </arc>
        <arc target="glyph33" source="glyph25.1" id="arc29" class="catalysis">
            <start y="882.0" x="750.0"/>
            <end y="998.0" x="850.0"/>
        </arc>
        <arc target="glyph28" source="glyph14" id="arc4" class="catalysis">
            <start y="680.0" x="540.0"/>
            <end y="680.0" x="688.0"/>
        </arc>
        <arc target="glyph36" source="glyph22" id="arc1" class="catalysis">
            <start y="470.0" x="524.2857"/>
            <next y="420.0" x="560.0"/>
            <end y="420.0" x="688.0"/>
        </arc>
        <arc target="glyph31" source="glyph22" id="arc2" class="catalysis">
            <start y="510.0" x="526.6667"/>
            <next y="550.0" x="560.0"/>
            <end y="550.0" x="688.0"/>
        </arc>
        <arc target="glyph35" source="glyph20" id="arc23" class="catalysis">
            <start y="940.0" x="540.0"/>
            <end y="940.0" x="688.0"/>
        </arc>
        <arc target="glyph29" source="glyph17" id="arc22" class="catalysis">
            <start y="810.0" x="540.0"/>
            <end y="810.0" x="688.0"/>
        </arc>
        <arc target="glyph25" source="glyph19" id="arc28" class="consumption">
            <start y="940.0" x="950.0"/>
            <end y="940.0" x="871.0"/>
        </arc>
        <arc target="glyph25" source="glyph16" id="arc27" class="consumption">
            <start y="860.0" x="950.0"/>
            <next y="860.0" x="850.0"/>
            <end y="919.0" x="850.0"/>
        </arc>
        <arc target="glyph27" source="glyph15" id="arc0" class="catalysis">
            <start y="290.0" x="550.0"/>
            <end y="290.0" x="685.0"/>
        </arc>
        <arc target="glyph29.1" source="glyph2" id="arc43" class="consumption">
            <start y="770.0" x="700.0"/>
            <end y="686.0" x="600.0"/>
        </arc>
        <arc target="glyph27" source="glyph7" id="arc44" class="consumption">
            <start y="240.0" x="580.0"/>
            <next y="270.0" x="580.0"/>
            <next y="270.0" x="670.0"/>
            <end y="280.0" x="685.0"/>
        </arc>
        <arc target="glyph28.1" source="glyph1" id="arc36" class="consumption">
            <start y="640.0" x="700.0"/>
            <end y="556.0" x="600.0"/>
        </arc>
        <arc target="glyph31.1" source="glyph5" id="arc46" class="consumption">
            <start y="510.0" x="700.0"/>
            <end y="426.0" x="600.0"/>
        </arc>
        <arc target="glyph33.1" source="glyph3" id="arc47" class="consumption">
            <start y="1010.0" x="770.0"/>
            <end y="1010.0" x="826.0"/>
        </arc>
        <arc target="glyph35.1" source="glyph6" id="arc6" class="consumption">
            <start y="900.0" x="700.0"/>
            <end y="916.0" x="700.0"/>
        </arc>
        <arc target="glyph27" source="glyph4" id="arc49" class="consumption">
            <start y="240.0" x="820.0"/>
            <next y="270.0" x="820.0"/>
            <next y="270.0" x="730.0"/>
            <end y="280.0" x="715.0"/>
        </arc>
        <arc target="glyph36.1" source="glyph0" id="arc50" class="consumption">
            <start y="380.0" x="700.0"/>
            <end y="396.0" x="700.0"/>
        </arc>
        <arc target="glyph26" source="glyph21" id="arc51" class="consumption">
            <start y="1070.0" x="540.0"/>
            <end y="1070.0" x="579.0"/>
        </arc>
        <arc target="glyph24" source="glyph21" id="arc52" class="consumption">
            <start y="1090.0" x="523.8461"/>
            <end y="1179.0" x="585.46155"/>
        </arc>
        <arc target="glyph26" source="glyph23" id="arc53" class="consumption">
            <start y="1180.0" x="523.8461"/>
            <end y="1091.0" x="585.46155"/>
        </arc>
        <arc target="glyph24" source="glyph23" id="arc54" class="consumption">
            <start y="1200.0" x="540.0"/>
            <end y="1200.0" x="579.0"/>
        </arc>
        <arc target="glyph68.1" source="glyph12" id="arc55" class="consumption">
            <start y="1160.0" x="1010.0"/>
            <end y="1176.0" x="1010.0"/>
        </arc>
        <arc target="glyph12" source="glyph68.2" id="arc56" class="production">
            <start y="1224.0" x="1010.0"/>
            <end y="1250.0" x="1010.0"/>
        </arc>
        <arc target="glyph34.1" source="glyph12" id="arc57" class="consumption">
            <start y="1290.0" x="1010.0"/>
            <end y="1306.0" x="1010.0"/>
        </arc>
        <arc target="glyph68" source="glyph24.2" id="arc58" class="catalysis">
            <start y="1200.0" x="642.0"/>
            <end y="1200.0" x="998.0"/>
        </arc>
        <arc target="glyph12" source="glyph70.2" id="arc59" class="production">
            <start y="1094.0" x="1010.0"/>
            <end y="1120.0" x="1010.0"/>
        </arc>
        <arc target="glyph70.1" source="glyph13" id="arc60" class="consumption">
            <start y="1030.0" x="1010.0"/>
            <end y="1046.0" x="1010.0"/>
        </arc>
        <arc target="glyph70" source="glyph26.2" id="arc61" class="catalysis">
            <start y="1070.0" x="642.0"/>
            <end y="1070.0" x="998.0"/>
        </arc>
        <arc target="glyph70.1" source="glyph3" id="arc62" class="consumption">
            <start y="1013.9223" x="768.6406"/>
            <next y="1040.0" x="850.0"/>
            <end y="1046.0" x="1010.0"/>
        </arc>
        <arc target="glyph68.1" source="glyph3" id="arc63" class="consumption">
            <start y="1026.2747" x="740.68665"/>
            <next y="1150.0" x="800.0"/>
            <end y="1176.0" x="1010.0"/>
        </arc>
        <arc target="glyph69.1" source="glyph12" id="arc64" class="consumption">
            <start y="1270.0" x="950.0"/>
            <end y="1306.0" x="700.0"/>
        </arc>
        <arc target="glyph69.1" source="glyph3" id="arc65" class="consumption">
            <start y="1030.0" x="700.0"/>
            <end y="1306.0" x="700.0"/>
        </arc>
        <arc target="glyph8" source="glyph69.2" id="arc66" class="production">
            <start y="1354.0" x="700.0"/>
            <next y="1400.0" x="700.0"/>
            <end y="1400.0" x="630.0"/>
        </arc>
        <arc target="glyph69" source="glyph23" id="arc67" class="catalysis">
            <start y="1220.0" x="510.0"/>
            <next y="1290.0" x="510.0"/>
            <next y="1330.0" x="510.0"/>
            <end y="1330.0" x="688.0"/>
        </arc>
    </map>
</sbgn>
